# Supplementary material for: Concomitant Clonal CBFB::MYH11 and PDGFRB Fusions in a Case of De Novo Acute Myeloid Leukemia
Source: Hematol Rep. 2026 Mar 23;18(2):24. doi: 10.3390/hematolrep18020024 (PMC13116167; doi:10.3390/hematolrep18020024)
Supplement: Supplementary file 1 [file hematolrep-18-00024-s001.zip]

Archive with 1 entries (1 files):
- hematolrep-4138542-supplementary.pdf
